# Supplementary material for: Mycobacterium tuberculosis senses host Interferon-γ via the membrane protein MmpL10
Source: Commun Biol. 2022 Dec 1;5:1317. doi: 10.1038/s42003-022-04265-0 (PMC9715692; doi:10.1038/s42003-022-04265-0)
Supplement: Supplementary file 3 — Suppl Data 1 [file 42003_2022_4265_MOESM3_ESM.xlsx]

## Sheet: Fig 1AL
Time (minutes)		Control				100 ng/mL				50 ng/mL					25 ng/mL
1.88333		96.418	99.0824	104.18		82.7788	93.3975	110.982		87.8913	121.174	98.6915	87.692		98.7031	103.777	84.9611
9.68333		97.8656	104.739	100.342		93.1912	91.8384	100.494		89.8998	112.086	101.599	95.181		96.4146	100.464	94.641
17.45		98.0802	100.163	99.7652		95.3816	97.6197	101.501		97.0905	105.186	101.701	99.4771		97.752	99.2295	99.6548
25.2		100	100	100		100	100	100		100	100	100	100		100	100	100
33.2		88.7374	96.7251	91.3138		144.657	147.314	171.42		137.926	129.874	134.641	124.489		91.0076	96.6143	124.964
40.95		90.6629	98.1282	94.0909		143.718	144.982	158.663		144.758	135.376	132.256	126.038		93.7737	97.8487	121.47
48.7167		92.7717	97.0271	91.7005		147.68	146.46	155.349		142.173	137.214	131.425	125.876		94.09	96.9119	120.021
56.4667		88.682	95.9093	87.6766		144.97	144.611	150.144		138.758	132.432	125.935	121.208		92.8586	94.6409	115.502
64.2333		86.54	92.7096	85.9134		144.024	141.878	145.999		135.556	129.769	123.556	119.531		91.3309	93.2783	110.942
71.9833		85.0527	92.2754	84.5144		144.79	142.067	142.932		136.442	128.222	124.789	119.593		91.7686	92.6405	112.093
79.75		82.9912	89.7622	83.2508		143.729	139.117	139.995		135.176	125.895	120.922	117.8		91.2209	91.7517	111.207
87.55		81.9048	87.7875	81.6046		144.074	138.857	138.032		133.87	123.709	121.412	115.65		91.1116	91.1065	108.42
95.3167		79.9019	86.2689	80.0205		147.736	135.851	135.532		133.942	120.889	120.168	112.793		89.2484	89.7597	105.515
103.083		79.3386	85.3656	79.6442		142.996	133.204	132.434		131.8	121.568	119.408	110.732		89.1737	89.0752	103.074
110.833		79.3098	84.7917	78.6776		146.959	134.296	132.29		131.551	120.857	118.044	110.854		88.3699	88.9387	103.11
118.6		76.6597	83.8197	77.2061		145.273	130.711	129.104		129.811	119.288	117.333	106.92		87.2501	87.7999	100.023
126.367		73.9855	78.586	75.3984		142.943	129.222	126.244		126.294	114.413	114.853	104.651		85.2552	84.3301	96.8291
134.133		73.9064	80.6993	74.9177		143.569	127.293	124.447		126.61	117.301	113.428	105.007		84.8314	86.4682	96.0019
141.9		70.7063	76.5407	73.3287		138.413	122.962	121.776		123.534	114.32	111.262	101.545		83.4526	85.767	93.1368
149.667		70.2675	76.3172	73.3162		138.767	120.929	119.591		122.686	113.553	110.713	99.7706		83.0718	84.2422	91.9411
157.433		67.8921	72.2577	71.2271		139.235	117.814	116.455		119.926	110.213	108.93	96.7387		80.206	82.2207	86.156
165.233		66.8109	74.471	71.2452		136.98	119.591	114.569		119.542	109.652	109.122	95.767		80.3737	82.7791	88.373
173		64.8457	72.9689	69.9312		133.405	113.941	111.977		116.186	107.09	106.11	93.0026		78.409	80.3626	83.9025
180.767		64.8511	69.946	68.196		131.099	110.578	110.027		113.418	104.059	105.135	91.5345		76.9258	79.922	82.4259

## Sheet: Fig 1AR
Control				100 ng/mL				50 ng/mL				25 ng/mL
88.7374	96.7251	91.3138		144.657	147.314	171.42		137.926	129.874	134.641	124.489	91.0076	96.6143	124.964

## Sheet: Fig 1B
Time (minutes)		Control					100 ng/mL				50 ng/mL				25 ng/mL
1.88333		103.539	105.925	108.838	105.504		99.9926	102.736	96.5205		99.9791	104.808	84.8346		104.457	106.146	105.928
9.68333		99.5994	101.891	102.454	98.0726		91.8923	97.2989	94.019		98.7894	99.3855	92.7908		101.235	97.0685	100.376
17.45		99.4409	100.842	100.922	99.5285		96.6981	97.8158	97.603		97.7004	99.2122	97.2485		102.411	98.7195	98.8392
25.2		100	100	100	100		100	100	100		100	100	100		100	100	100
33.1833		108.02	99.3444	103.869	91.654		97.1235	99.5308	116.444		106.381	95.5755	108.316		104.383	98.2661	107.709
40.95		108.845	97.6318	103.231	93.8511		102.378	101.136	116.606		109.749	103.201	114.073		102.846	103.448	109.462
48.7		108.59	96.1836	101.797	93.5008		104.407	101.525	116.599		112.982	105.563	115.914		108.04	103.38	109.511
56.5		107.488	93.4701	99.2099	92.7793		105.004	102.038	116.387		112.595	106.165	116.305		108.934	103.509	108.863
64.2667		105.722	90.9918	95.9151	91.4433		105.272	101.755	116.119		112.766	108.228	116.31		107.416	103.819	108.811
72.0167		103.938	89.0743	92.2488	90.063		105.567	101.005	115.469		111.793	107.978	116.585		108.478	101.748	106.63
79.7833		101.98	87.0556	88.7886	88.3612		104.826	100.336	113.923		111.905	107.663	115.529		109.856	100.99	105.186
87.55		99.7659	85.3048	85.2827	86.8255		104.722	99.6128	112.816		112.139	105.692	114.736		113.063	99.6247	103.628
95.3167		97.8282	83.4084	82.0422	85.3821		103.474	97.8433	109.771		112.518	104.392	114.203		108.229	98.0222	101.663
103.067		95.9332	85.7289	79.3668	83.7135		103.217	97.4979	108.408		110.916	103.916	114.264		107.65	96.8511	99.3406
110.833		94.4169	83.505	77.3327	82.1569		101.578	96.1859	106.188		110.944	104.738	113.053		111.337	95.4688	96.9328
118.65		92.8369	82.0429	75.2355	80.855		101.005	94.2322	103.963		110.521	103.516	112.491		109.069	93.6928	95.737
126.417		91.2562	80.6676	73.557	79.5048		100.501	93.6921	102.406		109.452	101.956	110.591		110.17	92.7521	93.6124
134.183		89.52	78.8187	71.7858	77.6619		98.7225	92.1139	100.468		108.531	101.686	109.355		95.319	90.7393	90.4163
141.95		88.1035	77.5807	70.67	76.5621		97.9816	91.0731	97.5019		107.855	99.4771	108.272		108.122	89.0963	88.6083
149.717		86.5575	76.2424	62.8953	75.6357		96.4087	89.3725	94.1776		106.888	99.1009	105.228		109.883	87.8095	86.7173
157.483		85.0225	74.7188	62.8343	73.9902		95.0373	87.3446	92.5124		106.264	98.4306	104.315		105.794	85.3663	84.0638
165.25		84.0045	73.7139	60.7296	73.1905		93.8633	86.8672	90.2566		106.606	98.396	102.684		103.201	83.5992	83.0236
173.017		82.3908	72.2627	62.7882	71.8156		91.9435	85.002	88.1505		102.91	94.6716	100.365		101.232	81.6683	79.7688
180.783		81.2428	70.7202	61.2793	70.542		91.2969	83.8852	86.168		103.397	94.5812	98.2655		101.593	80.5395	78.362

## Sheet: Fig 1CL
Unstimulated			Stimulated				IFN-γ depleted
125.835	112.267	115.387	159.776	169.689	168.503	159.781	120.594	123.102	125.87

## Sheet: Fig 1CR
Stimulated					Dilution 2x					Dilution 4x					Dilution 8x
159.776	169.689	168.503	159.781		130.032	126.772	134.271	119.858		114.537	110.055	118.61	119.592		101.778	104.375	103.774

## Sheet: Fig 1D
Time (minutes)		Control				IL-6					IL-1β					GM-CSF				M-CSF						IL-4						IL-10
1.83466		129.735	130.706	117.404		132.451	113.587	129.092	124.985		100.995	121.813	133.037	130.471		132.837	121.401	123.572		113.536	127.757	136.475	123.365	98.1697		121.136	100.928	131.715	129.537	96.8713		113.896	129.787	118.913	110.229
9.33608		118.148	113.698	107.242		113.309	106.613	112.238	110.532		101.557	108.587	115.767	110.043		112.412	111.019	109.16		104.929	104.668	110.299	106.394	101.166		106.073	101.641	112.428	109.649	98.9167		105.725	113.727	106.607	106.18
16.8357		104.018	101.865	106.223		102.871	101.793	104.983	104.508		100.191	103.094	106.267	102.752		105.976	104.026	104.806		102.967	103.554	103.402	103.108	99.7062		101.379	100.08	104.518	105.235	101.524		101.772	106.868	101.447	101.486
24.3395		100	100	100		100	100	100	100		100	100	100	100		100	100	100		100	100	100	100	100		100	100	100	100	100		100	100	100	100
31.9519		105.287	113.528	96.1007		104.051	97.178	104.256	104.312		101.652	95.2077	95.6901	95.7086		109.179	105.761	110.67		102.885	89.8022	89.1936	87.984	102.918		99.9864	95.1261	108.133	93.8515	90.4667		86.4136	98.3885	91.3359	115.761
39.4512		103.711	111.837	94.4895		103.345	94.4853	99.6804	100.283		103.152	94.8327	95.3774	94.9192		102.906	103.146	104.491		101.837	88.5169	101.218	86.6968	102.511		100.986	109.469	105.913	94.1652	90.6832		83.9252	94.1354	88.0267	110.838
46.9529		98.8322	107.103	89.4799		95.6933	89.8168	94.7655	93.1284		100.953	92.7087	92.2132	93.1446		101.028	102.987	100.017		97.7896	84.5936	95.4523	82.314	97.4117		98.0075	104.993	100.822	90.7093	89.9537		83.4232	90.7631	85.8899	108.896
54.4603		94.9538	104.61	86.6398		96.9697	90.8602	92.1458	91.1664		99.3876	91.4698	88.5661	90.7933		97.15	98.2461	96.6607		95.4857	84.3397	100.139	81.5419	98.6224		91.8799	104.998	97.5336	87.3206	88.9042		82.564	87.8593	84.4197	106.226
61.9659		88.8873	96.2726	81.0816		91.9568	86.9022	86.5941	84.1146		93.2701	85.1227	84.096	83.5622		95.4234	95.6367	91.9514		92.0775	80.1173	97.7071	78.6987	94.8825		90.8192	95.6722	91.0385	85.4678	85.0917		79.0688	82.3976	81.1467	100.998
69.471		84.089	88.6898	75.4351		85.869	81.5513	82.4826	80.8957		90.5735	82.2285	77.2261	77.0297		88.9734	90.4387	86.6759		85.5856	74.977	92.423	75.7093	90.1556		82.3192	90.7713	85.6988	77.8496	81.3603		73.8303	76.4962	77.3995	96.0747

## Sheet: Fig 1E
Control					IFN-γ				Control				IFN-γ
119.68	97.6613	108.227	108.576		141.661	158.534	170.807		108.104	113.531	72.164		134.701	124.821	128.092	168.608

## Sheet: Fig 2A
Sample:	MFI
Specimen_001_isotype_001.fcs	138
Specimen_001_125_006.fcs	243
Specimen_001_250_007.fcs	306
Specimen_001_500_008.fcs	345
Specimen_001_1000_009.fcs	936

## Sheet: Fig 2B
Sample:	MFI
Specimen_001_isotype_001.fcs	-3.90
Specimen_001_125_005.fcs	-1.77
Specimen_001_250_004.fcs	-1.06
Specimen_001_500_003.fcs	0
Specimen_001_1000_002.fcs	0.71

## Sheet: Fig 2D
Sample:	MFI
Specimen_001_isotype_001.fcs	16.6
Specimen_001_125_006.fcs	-20.7
Specimen_001_250_007.fcs	-27.0
Specimen_001_500_008.fcs	-63.6
Specimen_001_1000_009.fcs	-68.7

[truncated: 16 more sheets: Fig 2E, Fig 3DL, Fig 3DR, Fig 3EL, Fig 3ER, Fig 5C, Fig 6A, Fig 6B, Fig 6C, Fig 6D, Sup Fig 1, Sup Fig 2, Sup Fig 4, Sup Fig 6, Sup Fig 7, Sup Table 1]
